# Supplementary material for: Pemafibrate Protects against Fatty Acid-Induced Nephropathy by Maintaining Renal Fatty Acid Metabolism
Source: Metabolites. 2021 Jun 9;11(6):372. doi: 10.3390/metabo11060372 (PMC8230306; doi:10.3390/metabo11060372)
Supplement: Supplementary file 1 [file metabolites-11-00372-s001.zip]

Archive with 1 entries (1 files):
- metabolites-1214372-supplementary.pdf
